# Supplementary material for: Synergistic effects of novel penicillin-binding protein 1A amino acid substitutions contribute to high-level amoxicillin resistance of Helicobacter pylori
Source: mSphere. 2024 Aug 1;9(8):e00089-24. doi: 10.1128/msphere.00089-24 (PMC11351044; doi:10.1128/msphere.00089-24)
Supplement: File S2 — Tables S6 to S17. [file msphere.00089-24-s0002.xlsx]

## Sheet: Suppl Table 6
Suppl. Table 6 Molprobity score of H. pylori 26695 PBP1A
		Model1		Model2*		Model3		Model4		Model5
Protein	Poor rotamers	7	0.0121	4	0.0069	9	0.0156	6	0.0104	7	0.0121	Goal: <0.3%
Geometry	Favored rotamers	561	0.9723	562	0.974	559	0.9688	559	0.9688	560	0.9705	Goal: >98%
	Ramachandran outliers	23	0.035	28	0.0426	26	0.0396	17	0.0259	22	0.0335	Goal: <0.05%
	Ramachandran favored	610	0.9285	609	0.9269	607	0.9239	610	0.9285	609	0.9269	Goal: >98%
	Rama distribution Z-score	-0.35 ± 0.30		-0.44 ± 0.30		-0.30 ± 0.31		-0.18 ± 0.30		-0.33 ± 0.30		Goal: abs(Z score) < 2
	Cβ deviations >0.25Å	0	0	0	0	0	0	0	0	0	0	Goal: 0
	Bad bonds:	124 / 5342	0.0232	118 / 5342	0.0221	118 / 5342	0.0221	134 / 5342	0.0251	152 / 5342	0.0285	Goal: 0%
	Bad angles:	66 / 7217	0.0091	72 / 7217	0.01	76 / 7217	0.0105	73 / 7217	0.0101	82 / 7217	0.0114	Goal: <0.1%
Peptide Omegas	Cis Prolines:	0 / 26	0	0 / 26	0	0 / 26	0	0 / 26	0	0 / 26	0	Expected: ≤1 per chain, or ≤5%
	Twisted Peptides:	7 / 658	0.0106	3 / 658	0.0046	6 / 658	0.0091	8 / 658	0.0122	6 / 658	0.0091	Goal: 0
Low-resolution Criteria	CaBLAM outliers	5	0.008	8	0.012	8	0.012	12	0.018	9	0.014	Goal: <1.0%
	CA Geometry outliers	5	0.0076	2	0.0031	1	0.0015	4	0.0061	3	0.0046	Goal: <0.5%
Additional validations	Chiral volume outliers	0/821		0/821		0/821		0/821		0/821
*The 3D model2 was selected for analysis

## Sheet: Suppl Table 7
Suppl. Table 7 Molprobity score of H. pylori 26695 PBP1A with 4 mutations
		Model1		Model2*		Model3		Model4		Model5
Protein	Poor rotamers	8	0.0139	5	0.0087	9	0.0156	10	0.0173	9	0.0156	Goal: <0.3%
Geometry	Favored rotamers	559	0.9688	560	0.9705	552	0.9567	559	0.9688	560	0.9705	Goal: >98%
	Ramachandran outliers	29	0.0441	27	0.0411	23	0.035	19	0.0289	23	0.035	Goal: <0.05%
	Ramachandran favored	600	0.9132	608	0.9254	612	0.9315	609	0.9269	611	0.93	Goal: >98%
	Rama distribution Z-score	-0.45 ± 0.31		-0.41 ± 0.31		-0.44 ± 0.30		-0.28 ± 0.30		-0.36 ± 0.30		Goal: abs(Z score) < 2
	Cβ deviations >0.25Å	0	0	0	0	0	0	0	0	0	0	Goal: 0
	Bad bonds:	128 / 5344	0.024	128 / 5344	0.024	119 / 5344	0.0223	136 / 5344	0.0254	155 / 5344	0.029	Goal: 0%
	Bad angles:	84 / 7219	0.0116	71 / 7219	0.0098	71 / 7219	0.0098	77 / 7219	0.0107	87 / 7219	0.0121	Goal: <0.1%
Peptide Omegas	Cis Prolines:	0 / 26	0	0 / 26	0	0 / 26	0	0 / 26	0	0 / 26	0	Expected: ≤1 per chain, or ≤5%
	Twisted Peptides:	8 / 658	0.0122	5 / 658	0.0076	4 / 658	0.0061	6 / 658	0.0091	8 / 658	0.0122	Goal: 0
Low-resolution Criteria	CaBLAM outliers	9	0.014	12	0.018	4	0.006	11	0.017	8	0.012	Goal: <1.0%
	CA Geometry outliers	2	0.0031	3	0.0046	4	0.0061	3	0.0046	5	0.0076	Goal: <0.5%
Additional validations	Chiral volume outliers	0/820		0/820		0/820		0/820		0/820
*The 3D model2 was selected for analysis

## Sheet: Suppl Table 8
Suppl. Table 8 Correspondant locus tag of Amoxicillin resistance related genes in H. pylori 26695 genome (nc_000915.1)
gene name	locus tag of 26695	alternative gene name	sequence alignement shown in
pbp1	HP_RS02945	pbp1A, pbp1F	Suppl. Table 9
pbp2	HP_RS07695	ftsI	Suppl. Table 10
pbp3	HP_RS07745	mrdA	Suppl. Table 11
ftsW	HP_RS07720		Suppl. Table 12
ftsX	HP_RS03655		Suppl. Table 13
ftsZ	HP_RS04790		Suppl. Table 14
lpoB	HP_RS07215		Suppl. Table 15
mreC	HP_RS06775		Suppl. Table 16
murJ	HP_RS04315		Suppl. Table 17

## Sheet: Suppl Table 9 pbp1
Suppl. Table 9 pbp1 gene multiple sequence alignement**
	1	2	3	4	5	6	7	8	9	10	11	12	13	14	15	16	17	18	19	20	21	22	23	24	25	26	27	28	29	30	31	32	33	34	35	36	37	38	39	40	41	42	43	44	45	46	47	48	49
H. pylori 26695 Penicillin-binding protein 1F	M	L	K	K	I	F	Y	G	F	I	V	L	F	L	I	V	M	G	L	L	A	I	L	I	A	Q	V	W	V	T	T	D	K	D	I	A	K	I	K	D	Y	R	P	G	V	A	S	Q	I
H. pylori 26695_Fr3-8 Penicillin-binding protein 1F	.	.	.	.	.	.	.	.	.	.	.	.	.	.	.	.	.	.	.	.	.	.	.	.	.	.	.	.	.	.	.	.	.	.	.	.	.	.	.	.	.	.	.	.	.	.	.	.	.
H. pylori J99 Penicillin-binding protein 1F	.	.	.	.	.	.	.	.	.	.	.	.	.	.	.	I	V	.	.	.	.	V	.	V	.	.	.	.	.	.	.	.	.	.	.	.	.	.	.	.	.	.	.	S	.	.	.	.	.
H. pylori KIN76 Penicillin-binding protein 1F*	.	.	.	.	.	.	.	.	.	.	.	.	.	.	.	I	I	.	.	.	.	V	.	V	.	.	.	.	.	.	.	.	.	.	.	.	.	.	.	.	.	.	.	.	.	.	.	.	.
* The four amino acids related to AMX-R in KIN76 are highlighted in yellow.
** The dot "." indicates that the amino acid is identical to that in the reference sequence (H. pylori 26695).
[truncated: 612 more columns]

## Sheet: Suppl. Table 10 pbp2 
Suppl. Table 10 pbp2 gene multiple sequence alignement**
	1	2	3	4	5	6	7	8	9	10	11	12	13	14	15	16	17	18	19	20	21	22	23	24	25	26	27	28	29	30	31	32	33	34	35	36	37	38	39	40	41	42	43	44	45	46	47	48	49
H. pylori 26695 Peptidoglycan D D-transpeptidase FtsI	M	D	N	R	N	I	D	P	Y	F	N	P	E	Q	F	L	E	T	Q	K	Y	K	G	T	V	T	A	L	I	F	L	L	L	F	F	I	F	L	M	V	A	F	K	K	A	F	F	A	Q
H. pylori 26695_Fr3-8 Peptidoglycan D D-transpeptidase FtsI	.	.	.	.	.	.	.	.	.	.	.	.	.	.	.	.	.	.	.	.	.	.	.	.	.	.	.	.	.	.	.	.	.	.	.	.	.	.	.	.	.	.	.	.	.	.	.	.	.
H. pylori J99 putative peptidoglycan D D-transpeptidase FtsI	.	.	.	K	.	.	.	.	C	.	.	.	.	.	.	.	.	.	.	.	.	.	.	V	.	.	.	.	.	.	.	.	.	.	.	.	.	.	.	.	.	.	.	.	.	.	.	.	.
H. pylori KIN76 putative peptidoglycan D D-transpeptidase FtsI	.	.	.	K	.	.	.	.	.	.	.	.	.	.	.	.	K	I	.	R	D	.	.	V	.	.	.	.	.	.	.	.	.	.	.	.	.	.	.	.	.	.	.	.	.	.	.	.	.
** The dot "." indicates that the amino acid is identical to that in the reference sequence (H. pylori 26695).
[truncated: 567 more columns]

## Sheet: Suppl. Table 11 pbp3
Suppl. Table 11 pbp3 gene multiple sequence alignement**
	1	2	3	4	5	6	7	8	9	10	11	12	13	14	15	16	17	18	19	20	21	22	23	24	25	26	27	28	29	30	31	32	33	34	35	36	37	38	39	40	41	42	43	44	45	46	47	48	49
H. pylori 26695 Peptidoglycan D D-transpeptidase MrdA	M	K	N	L	R	Y	K	L	L	L	F	V	F	I	G	F	W	G	L	L	A	L	N	L	F	I	L	S	V	K	N	Q	E	Y	Y	E	K	L	A	E	R	N	M	T	K	K	E	F	L
H. pylori 26695_Fr3-8 Peptidoglycan D D-transpeptidase MrdA	.	.	.	.	.	.	.	.	.	.	.	.	.	.	.	.	.	.	.	.	.	.	.	.	.	.	.	.	.	.	.	.	.	.	.	.	.	.	.	.	.	.	.	.	.	.	.	.	.
H. pylori KIN76 Peptidoglycan D D-transpeptidase MrdA	.	.	S	.	.	.	.	.	.	.	.	.	.	.	.	V	.	.	.	.	I	.	.	.	.	.	.	.	.	.	.	.	.	.	.	.	.	.	.	.	.	.	.	.	.	.	.	.	.
H. pylori J99genome Peptidoglycan D D-transpeptidase MrdA	.	.	.	.	.	.	.	.	.	.	.	.	.	.	.	V	.	.	.	.	I	.	.	.	.	.	.	.	.	.	.	.	.	.	.	.	.	.	.	.	.	.	.	.	.	.	.	.	.
** The dot "." indicates that the amino acid is identical to that in the reference sequence (H. pylori 26695).
[truncated: 540 more columns]

## Sheet: Suppl. Table 12 FtsW
Suppl. Table 12 FtsW gene multiple sequence alignement**
	1	2	3	4	5	6	7	8	9	10	11	12	13	14	15	16	17	18	19	20	21	22	23	24	25	26	27	28	29	30	31	32	33	34	35	36	37	38	39	40	41	42	43	44	45	46	47	48	49
H. pylori 26695 putative peptidoglycan glycosyltransferase FtsW	M	T	T	D	R	N	L	F	F	C	A	S	L	L	I	F	L	G	V	L	M	S	Y	S	L	S	T	Y	T	T	V	V	L	Y	H	Y	G	E	F	H	F	F	I	R	Q	L	V	S	A
H. pylori 26695_Fr3-8 putative peptidoglycan glycosyltransferase FtsW	.	.	.	.	.	.	.	.	.	.	.	.	.	.	.	.	.	.	.	.	.	.	.	.	.	.	.	.	.	.	.	.	.	.	.	.	.	.	.	.	.	.	.	.	.	.	.	.	.
H. pylori J99 putative peptidoglycan glycosyltransferase FtsW	.	.	.	.	.	.	.	.	.	.	.	.	.	.	.	.	.	.	.	.	.	.	.	.	.	.	.	.	.	.	.	.	.	.	.	.	.	.	.	.	.	.	.	.	.	.	.	.	.
H. pylori KIN76 putative peptidoglycan glycosyltransferase FtsW	.	.	.	.	.	.	.	.	.	.	.	.	.	.	.	.	.	.	.	.	.	.	.	.	.	.	.	.	.	.	.	.	.	.	.	.	.	.	.	.	.	.	.	.	.	.	.	.	.
** The dot "." indicates that the amino acid is identical to that in the reference sequence (H. pylori 26695).
[truncated: 340 more columns]

## Sheet: Suppl. Table 13 FtsX
Suppl. Table 13 FtsX gene multiple sequence alignement**
	1	2	3	4	5	6	7	8	9	10	11	12	13	14	15	16	17	18	19	20	21	22	23	24	25	26	27	28	29	30	31	32	33	34	35	36	37	38	39	40	41	42	43	44	45	46	47	48	49
H. pylori 26695 hypothetical potein	M	N	T	L	K	K	H	L	A	F	I	I	P	L	V	A	L	L	F	S	L	E	C	V	L	F	I	N	Q	A	I	E	Q	K	E	K	K	L	I	E	D	Y	S	V	V	L	A	S	T
H. pylori 26695_Fr3-8 hypothetical potein	.	.	.	.	.	.	.	.	.	.	.	.	.	.	.	.	.	.	.	.	.	.	.	.	.	.	.	.	.	.	.	.	.	.	.	.	.	.	.	.	.	.	.	.	.	.	.	.	.
H. pylori J99 hypothetical potein	.	.	.	.	.	.	.	.	.	.	.	.	.	.	.	.	.	.	.	.	.	.	.	.	.	.	.	.	.	.	.	A	.	.	.	.	.	.	.	.	.	.	.	I	.	.	.	.	.
H. pylori KIN76 hypothetical potein	.	.	.	.	.	.	.	.	.	.	.	.	.	.	.	.	.	.	.	.	.	.	.	.	.	.	.	.	.	.	.	.	.	.	.	.	.	.	.	.	.	.	.	.	.	.	.	.	.
** The dot "." indicates that the amino acid is identical to that in the reference sequence (H. pylori 26695).
[truncated: 220 more columns]

## Sheet: Suppl. Table 14 FtsZ
Suppl. Table 14 FtsZ gene multiple sequence alignement**
	1	2	3	4	5	6	7	8	9	10	11	12	13	14	15	16	17	18	19	20	21	22	23	24	25	26	27	28	29	30	31	32	33	34	35	36	37	38	39	40	41	42	43	44	45	46	47	48	49
H. pylori 26695 Cell division protein FtsZ	M	V	H	Q	S	E	M	E	N	Y	N	I	G	Q	A	S	I	E	E	V	S	D	P	A	Y	K	G	A	K	I	V	V	I	G	V	G	G	G	G	S	N	M	I	K	H	L	V	E	Y
H. pylori 26695_Fr3-8 Cell division protein FtsZ	.	.	.	.	.	.	.	.	.	.	.	.	.	.	.	.	.	.	.	.	.	.	.	.	.	.	.	.	.	.	.	.	.	.	.	.	.	.	.	.	.	.	.	.	.	.	.	.	.
H. pylori J99 Cell division protein FtsZ	.	.	.	.	.	.	.	.	.	.	.	.	.	.	.	.	.	.	.	.	.	.	.	.	.	.	.	.	.	.	.	.	V	.	.	.	.	.	.	.	.	.	.	.	.	.	.	.	.
H. pylori KIN76 Cell division protein FtsZ	.	.	.	.	.	.	.	.	.	.	.	.	.	.	.	.	.	.	.	.	.	.	.	.	.	.	.	.	.	.	.	.	.	.	.	.	.	.	.	.	.	.	.	.	.	.	.	.	.
** The dot "." indicates that the amino acid is identical to that in the reference sequence (H. pylori 26695).
[truncated: 337 more columns]

## Sheet: Suppl. Table 15 LpoB
Suppl. Table 15 LpoB gene multiple sequence alignement**
	1	2	3	4	5	6	7	8	9	10	11	12	13	14	15	16	17	18	19	20	21	22	23	24	25	26	27	28	29	30	31	32	33	34	35	36	37	38	39	40	41	42	43	44	45	46	47	48	49
H. pylori 26695 hypothetical potein	M	L	L	K	T	K	L	K	I	I	S	S	V	I	L	S	A	L	L	W	V	G	C	S	S	E	M	A	T	Y	Q	N	V	N	D	A	T	K	N	T	T	A	S	I	N	S	T	D	L
H. pylori 26695_Fr3-8 hypothetical potein	.	.	.	.	.	.	.	.	.	.	.	.	.	.	.	.	.	.	.	.	.	.	.	.	.	.	.	.	.	.	.	.	.	.	.	.	.	.	.	.	.	.	.	.	.	.	.	.	.
H. pylori J99 hypothetical potein	.	V	.	.	.	.	.	.	.	.	.	.	.	.	.	.	T	.	.	.	.	.	.	.	.	.	.	.	.	.	.	.	.	.	.	.	.	.	.	.	.	.	.	.	.	.	.	.	.
H. pylori KIN76 hypothetical potein	.	V	.	.	.	.	.	.	.	.	.	.	.	.	.	.	T	.	.	.	.	.	.	.	.	.	.	.	.	.	.	.	.	.	.	.	.	.	.	.	.	.	.	.	.	.	.	.	.
** The dot "." indicates that the amino acid is identical to that in the reference sequence (H. pylori 26695).
[truncated: 162 more columns]

[truncated: 2 more sheets: Suppl. Table 16 mreC, Suppl. Table 17 MurJ]
